# Supplementary material for: Chloroplast Genome Diversity and Molecular Evolution in Hypericaceae: New Insights from Three Hypericum Species
Source: Int J Mol Sci. 2025 Jan 2;26(1):323. doi: 10.3390/ijms26010323 (PMC11719816; doi:10.3390/ijms26010323)
Supplement: Supplementary file 1 [file ijms-26-00323-s001.zip]

Archive with 3 entries (3 files):
- Condow requency Vaule.xlsx
- TableS1 three Hypericum plants fuctional gene.table.xlsx
- TableS2 three plants SSR_position.xlsx
