# Supplementary material for: Chloroplast Genome Diversity and Molecular Evolution in Hypericaceae: New Insights from Three Hypericum Species
Source: Int J Mol Sci. 2025 Jan 2;26(1):323. doi: 10.3390/ijms26010323 (PMC11719816; doi:10.3390/ijms26010323)
Supplement: Supplementary file 1 [file ijms-26-00323-s001.zip › Condow requency Vaule.xlsx]

## Sheet: frequency
AA	Hypericum acmosepalum	Hypericum addingtonii	Hypericum beanii	Cratoxylum cochinchinense	Hypericum ascyron	Populus alba	Populus wulianensis	Cratoxylum sumatranum	Cratoxylum pruniflorum	Cratoxylum maingayi	Cratoxylum arborescens	Cratoxylum formosum	Hypericum hookerianum	Triadenum breviflorum	Hypericum monogynum	Hypericum perforatum
Ala	1181	1076	1156	1144	1227	986	1172	1147	1152	1150	1151	1150	1065	1187	1090	1106
Cys	192	180	195	239	241	188	238	236	237	237	238	237	180	228	187	204
Asp	794	626	782	877	932	683	856	868	874	878	878	870	600	849	655	742
Glu	1025	864	1008	1169	1215	905	1149	1162	1171	1175	1172	1153	832	1146	893	956
Phe	1079	958	1031	1294	1286	891	1229	1290	1299	1299	1292	1295	976	1272	1019	1052
Gly	1301	1268	1277	1450	1417	1238	1488	1454	1453	1452	1456	1454	1248	1443	1294	1370
His	446	407	428	493	488	439	519	488	491	491	491	492	408	487	427	429
Ile	1591	1432	1549	1880	1771	1385	1875	1868	1879	1878	1879	1876	1421	1747	1492	1519
Lys	930	808	907	1225	1190	830	1143	1216	1225	1228	1220	1229	806	1181	874	916
Leu	1987	1795	1910	2307	2354	1714	2280	2290	2300	2304	2307	2303	1799	2289	1886	1948
Met	409	389	394	480	475	372	501	478	484	485	480	482	385	474	398	404
Asn	748	669	726	1011	943	761	1045	999	1006	1006	1018	1003	669	938	710	749
Pro	838	710	824	868	885	717	868	856	864	865	862	863	714	870	740	788
Gln	635	582	632	772	771	618	762	771	778	778	771	771	597	773	618	635
Arg	1007	941	992	1213	1207	1035	1251	1211	1212	1219	1214	1214	931	1215	990	980
Ser	1296	1152	1252	1533	1584	1238	1603	1532	1534	1533	1532	1534	1150	1515	1208	1260
Thr	926	866	924	1037	1062	829	1062	1034	1037	1037	1037	1035	864	1043	889	924
Val	1012	939	991	1140	1124	931	1152	1145	1143	1148	1141	1144	929	1134	969	981
Trp	324	298	312	383	390	293	383	380	379	380	385	380	301	380	314	305
Tyr	650	570	616	783	750	591	794	775	781	779	778	777	569	729	612	651
	18371	16530	17906	21298	21312	16644	21370	21200	21299	21322	21302	21262	16444	20900	17265	17919
