# Supplementary material for: Chloroplast Genome Diversity and Molecular Evolution in Hypericaceae: New Insights from Three Hypericum Species
Source: Int J Mol Sci. 2025 Jan 2;26(1):323. doi: 10.3390/ijms26010323 (PMC11719816; doi:10.3390/ijms26010323)
Supplement: Supplementary file 1 [file ijms-26-00323-s001.zip › TableS1 three Hypericum plants fuctional gene.table.xlsx]

## Sheet: Hypericum acmosepalum.genetable
Categoryfor gene	Group of genes	Name of genes
Self-replication	Large subunit of ribosome	rpl14,rpl16,rpl2,rpl20,rpl22,rpl23,rpl32(X2),rpl33,rpl36
	Small subunit of ribosome	rps11,rps12,rps14,rps15(X2),rps18,rps19,rps2,rps3,rps4,rps7,rps8
	DNA dependent RNA polymerase	rpoA,rpoB,rpoC1,rpoC2,
	rRNA gene	rrn5(X2),rrn4.5(X2),rrn16(X2),rrn23(X2),
	tRNA gene	trnA-UGC(X2),trnC-GCA,trnD-GUC,trnE-UUC,trnF-GAA,trnG-GCC,trnG-UCC,trnH-GUG,trnI-GAU(X2),trnL-CAA,trnL-UAA,trnL-UAG(X2),trnM-CAU,trnN-GUU(X2),trnP-UGG,trnQ-UUG,trnR-ACG(X2),trnR-UCU,trnS-GCU,trnS-GGA,trnS-UGA,trnT-GGU,trnT-UGU,trnV-GAC(X2),trnV-UAC,trnW-CCA,trnY-GUA
Gene for photosynthesis	Subunits of photosystem I	psaA,psaB,psaC(X2),psaI,psaJ，ycf3,ycf4,
	Subunits of photosystem II	psbA,psbB,psbC,psbD,psbE,psbF,psbH,psbI,psbJ,psbK,psbL,psbM,psbT,psbZ
	Subunits of NADH-dehydrogenase	ndhA(X2),ndhB,ndhC,ndhD(X2),ndhE(X2),ndhF,ndhG(X2),ndhH(X2),ndhI(X2),ndhJ,ndhK
	Subunits of cytochrome b/f complex	petL,petN,petA,petB,petD,petG,
	Subunit for ATP synthase	atpI,atpA,atpB,atpE,atpF,atpH,
	Large subunit of rubisco	rbcL,
Other genes	Translational initiation factor
	Maturase	matK,
	Protease	clpP1,
	Envelope membrane protein	cemA,
	Subunit of Acetyl-carboxylase	accD,
	C-type cytochrome synthesis gene	ccsA(X2),
	other	pbf1,ycf2
Note: X2: gene containing two introns

## Sheet: Hypericum addingtonii.gene.tabl
Categoryfor gene	Group of genes	Name of genes
Self-replication	Large subunit of ribosome	rpl20,rpl22,rpl32,rpl23,rpl14,rpl33,rpl16,rpl36,rpl2,
	Small subunit of ribosome	rps11,rps12,rps14,rps15,rps2,rps3,rps18,rps4,rps19,rps7,rps8,
	DNA dependent RNA polymerase	rpoA,rpoB,rpoC1,rpoC2,
	rRNA gene	rrn5(X2),rrn4.5(X2),rrn16(X2),rrn23(X2),
	tRNA gene	trnR-UCU,trnE-UUC,trnT-GGU,trnS-GGA,trnV-GAC,trnR-ACG,trnL-UAA,trnG-GCC,trnD-GUC,trnY-GUA,trnP-UGG,trnM-CAU,trnL-CAA,trnS-GCU,trnW-CCA,trnF-GAA,trnT-UGU,trnS-UGA,trnV-UAC,trnG-UCC,trnL-UAG,trnI-GAU(X2),trnH-GUG,trnQ-UUG,trnN-GUU,trnA-UGC(X2),trnC-GCA,
Gene for photosynthesis	Subunits of photosystem I	psaA,psaB,psaC,psaI,psaJ,ycf3，ycf4,
	Subunits of photosystem II	psbL,psbZ,psbM,psbA,psbB,psbC,psbD,psbE,psbF,psbT,psbH,psbI,psbJ,psbK,
	Subunits of NADH-dehydrogenase	ndhG,ndhH,ndhI,ndhJ,ndhK,ndhA,ndhB,ndhC,ndhD,ndhE,ndhF,
	Subunits of cytochrome b/f complex	petL,petN,petA,petB,petD,petG,
	Subunit for ATP synthase	atpI,atpA,atpB,atpE,atpF,atpH,
	Large subunit of rubisco	rbcL,
Other genes	Translational initiation factor
	Maturase
	Protease	clpP1,
	Envelope membrane protein	cemA,
	Subunit of Acetyl-carboxylase	accD,
	C-type cytochrome synthesis gene	ccsA,
	other	pbf1,ycf2，
Note: X2: gene containing two introns

## Sheet: Hypericum beanii.gene.table
Categoryfor gene	Group of genes	Name of genes
Self-replication	Large subunit of ribosome	rpl20,rpl22,rpl23,rpl14,rpl33,rpl16,rpl36,rpl2,
	Small subunit of ribosome	rps11,rps14,rps15,rps2,rps3,rps18,rps4,rps19,rps7,rps8,rps12(X2),
	DNA dependent RNA polymerase	rpoA,rpoB,rpoC1,rpoC2,
	rRNA gene	rrn4.5(X2),rrn5(X2),rrn16(X2),rrn23(X2),
	tRNA gene	trnR-UCU,trnE-UUC,trnI-CAU,trnT-GGU,trnV-GAC(X2),trnR-ACG(X2),trnL-UAA,trnD-GUC,trnY-GUA,trnP-UGG,trnM-CAU,trnL-CAA,trnS-GCU,trnW-CCA,trnF-GAA,trnT-UGU,trnS-UGA,trnV-UAC,trnG-UCC,trnL-UAG,trnI-GAU(X2),trnH-GUG,trnfM-CAU,trnN-GUU(X2),trnK-UUU,trnA-UGC(X2),trnP-GGG,trnC-GCA,
Gene for photosynthesis	Subunits of photosystem I	psaA,psaB,psaC,psaI,psaJ,
	Subunits of photosystem II	psbL,psbZ,psbM,psbN,psbA,psbB,psbC,psbD,psbE,psbF,psbT,psbH,psbJ,
	Subunits of NADH-dehydrogenase	ndhG,ndhH,ndhI,ndhJ,ndhK,ndhA,ndhB,ndhC,ndhD,ndhE,
	Subunits of cytochrome b/f complex	petL,petN,petA,petB,petD,petG,
	Subunit for ATP synthase	atpI,atpA,atpB,atpE,atpF,atpH,
	Large subunit of rubisco	rbcL,
Other genes	Translational initiation factor
	Maturase	matK,
	Protease	clpP1,
	Envelope membrane protein	cemA,
	Subunit of Acetyl-carboxylase	accD,
	C-type cytochrome synthesis gene	ccsA,
	Open reading frames(ORF,ycf)	ycf1,ycf2,ycf3(X2),ycf4,
Note: X2: gene containing two introns
