# Supplementary material for: Chloroplast Genome Diversity and Molecular Evolution in Hypericaceae: New Insights from Three Hypericum Species
Source: Int J Mol Sci. 2025 Jan 2;26(1):323. doi: 10.3390/ijms26010323 (PMC11719816; doi:10.3390/ijms26010323)
Supplement: Supplementary file 1 [file ijms-26-00323-s001.zip › TableS2 three plants SSR_position.xlsx]

## Sheet: H. acmosepalum ssrposition
SSR nr.	SSR type	SSR	size	start	end	Position
1	p1	(T)10	10	636	645	IGS
2	p1	(T)13	13	1376	1388	IGS
3	p1	(G)11	11	5721	5731	IGS
4	c	(A)11tagaaaatctattttctttc(T)10	41	7075	7115	IGS
5	c	(A)11ggaaattaaagt(A)10	33	7340	7372	IGS
6	p1	(A)10	10	7934	7943	IGS
7	p1	(T)11	11	8136	8146	IGS
8	p1	(T)10	10	8602	8611	trnG-UCC
9	p1	(A)10	10	11195	11204	IGS
10	c	(T)10agttaag(A)11tgaaagaaaaaggtgttgaaatccttttttcaacatgagtgttctatgtcgaaaaccatttttaaatattca(T)10	110	11978	12087	atpF intron
11	p1	(A)10	10	12315	12324	atpF intron
12	p1	(G)12	12	12886	12897	IGS
13	p1	(T)11	11	13875	13885	IGS
14	p1	(T)10	10	14207	14216	IGS
15	c	(T)10ctgaattgctttctgactcttaatataag(A)10	49	16233	16281	IGS
16	p1	(T)15	15	18404	18418	rpoC1
17	p1	(A)10	10	27208	27217	IGS
18	p3	(TAA)5	15	27552	27566	IGS
19	p1	(A)13	13	29293	29305	IGS
20	p1	(T)10	10	29907	29916	IGS
21	p1	(T)14	14	30749	30762	IGS
22	p1	(A)13	13	31103	31115	IGS
23	p2	(TA)6	12	31256	31267
24	c	(A)10gacttacttatcttatag(A)11	39	31688	31726	IGS
25	p1	(T)10	10	31971	31980	IGS
26	p1	(T)10	10	32821	32830	IGS
27	p1	(T)10	10	38060	38069	IGS
28	p1	(T)14	14	38349	38362	IGS
29	p1	(T)13	13	44771	44783	IGS
30	p1	(A)10	10	45961	45970	ycf3 intron
31	p1	(A)14	14	49326	49339	IGS
32	p1	(A)10	10	50994	51003	IGS
33	p1	(A)12	12	58898	58909	IGS
34	p1	(A)12	12	59328	59339	IGS
35	p1	(A)13	13	60615	60627	IGS
36	c	(A)10tgtctaatttgtttgttaactttttttttactatttttgattctattattctattcaattgctatttttattaaattcataa(T)10	102	60939	61040	IGS
37	p1	(T)11	11	61587	61597	IGS
38	p1	(A)11	11	70608	70618	IGS
39	p1	(A)10	10	72187	72196	IGS
40	p1	(A)12	12	78850	78861	IGS
41	p1	(A)11	11	78986	78996	IGS
42	p1	(T)10	10	79896	79905	rpl32
43	p1	(A)10	10	80154	80163	IGS
44	p1	(A)10	10	80667	80676	IGS
45	c	(AT)6ctggtcccaattctttctatttttacttaaataaaaattaacagaagagagaag(T)11	77	81875	81951	IGS
46	p1	(T)11	11	83907	83917	IGS
47	p1	(A)10	10	84566	84575	IGS
48	p1	(T)10	10	87547	87556	ndhA-intron
49	p1	(A)10	10	89523	89532	ndhH
50	p1	(T)10	10	93511	93520	IGS
51	p1	(T)10	10	94901	94910	ndhH
52	p1	(A)10	10	96877	96886	ndhA-intron
53	p1	(T)10	10	99858	99867	IGS
54	p1	(A)11	11	100516	100526	IGS
55	c	(A)11cttctctcttctgttaatttttatttaagtaaaaatagaaagaattgggaccag(AT)6	77	102482	102558	IGS
56	p1	(T)10	10	103757	103766	IGS
57	p1	(T)10	10	104270	104279	IGS
58	p1	(A)10	10	104528	104537	rpl32
59	p1	(T)10	10	107836	107845	IGS
60	p1	(A)10	10	108611	108620	IGS
61	p1	(T)11	11	110645	110655	IGS
62	p1	(A)10	10	112877	112886	IGS
63	p1	(A)11	11	113528	113538	IGS
64	p1	(A)11	11	117404	117414	IGS
65	p1	(A)12	12	119714	119725	IGS
66	p1	(T)11	11	120201	120211	IGS
67	p1	(T)10	10	121398	121407	psbF
68	p1	(T)10	10	125053	125062	petB intron
69	p1	(A)10	10	126466	126475	IGS
70	p1	(A)10	10	128009	128018	IGS
71	p1	(T)11	11	130318	130328	IGS
72	p1	(A)13	13	131568	131580	IGS
73	p1	(T)11	11	133175	133185	IGS
74	p1	(T)10	10	134424	134433	rps19
75	p1	(T)17	17	135230	135246	rpl2 intron
76	p1	(T)11	11	142580	142590	IGS
77	p1	(A)11	11	151601	151611	IGS

## Sheet: Hypericum addingto-ssr_position
SSR nr.	SSR type	SSR	size	start	end	Position
1	p1	(T)11	11	625	635	rpl2 intron
2	p1	(T)10	10	7568	7577	IGS
3	p1	(G)12	12	13090	13101	trnA-UGC intron
4	p1	(A)12	12	18658	18669	IGS
5	c	(T)10cttg(T)10ctataagataagtaagtc(T)17	59	18899	18957	IGS
6	p2	(TA)6	12	19371	19382	IGS
7	p1	(A)11	11	19876	19886	IGS
8	p1	(T)11	11	21316	21326	IGS
9	p3	(TTA)5	15	23052	23066	IGS
10	p1	(T)11	11	23401	23411	IGS
11	p1	(A)15	15	32190	32204	rpoC2
12	p1	(A)12	12	34359	34370	IGS
13	p1	(A)10	10	36387	36396	IGS
14	p1	(A)12	12	36718	36729	IGS
15	c	(A)11gaatatttaaaaatggttttcgacatagaacactcatgttgaaaaaaggatttcaacacctttttctttca(T)11cttaact(A)10	110	38502	38611	atpF intron
16	p1	(T)10	10	39385	39394	IGS
17	p1	(A)11	11	42445	42455	IGS
18	p1	(T)10	10	42647	42656	IGS
19	c	(T)10actttaatttcca(T)10	33	43330	43362	IGS
20	p1	(T)10	10	43612	43621	IGS
21	p1	(T)10	10	43969	43978	IGS
22	c	(T)11gaataagagatgtctttaccatctaagtataacaataaaaaaaattcttttatggaagttcaaaat(A)11	88	46180	46267	rpl32
23	p2	(AT)7	14	48171	48184	IGS
24	p1	(T)10	10	50199	50208	IGS
25	p1	(A)10	10	55807	55816	ndhH
26	c	(T)13caaaccaatttgagccatatgtagccataggcgattcctccttattcttattgtattg(T)13	84	57067	57150	IGS
27	c	(A)14ctgaatcgaaatgtcgtcgatcatgtcggtaatgtcgtgaatagaata(AT)7	76	61391	61466	rps19
28	c	(A)10gattctcctaatagatggaaaaaagtattcaaaataaatatgaaactg(A)12	70	61577	61646	IGS
29	p1	(A)11	11	62885	62895	IGS
30	p1	(T)12	12	64491	64502	IGS
31	p1	(A)10	10	65763	65772	IGS
32	p1	(A)10	10	70996	71005	petB intron
33	p1	(A)10	10	74658	74667	psbF
34	p1	(T)11	11	76341	76351	IGS
35	p1	(A)11	11	76741	76751	IGS
36	p1	(T)10	10	78645	78654	IGS
37	p1	(T)13	13	82702	82714	IGS
38	c	(A)12ggaagagaaagaaaaaagattttcacca(T)10	50	83303	83352	IGS
39	p1	(A)14	14	85582	85595	IGS
40	p1	(T)10	10	87614	87623	IGS
41	p1	(T)10	10	91868	91877	IGS
42	p1	(T)15	15	92157	92171	IGS
43	p1	(T)11	11	98573	98583	IGS
44	p1	(A)15	15	103117	103131	IGS
45	p1	(A)10	10	104786	104795	IGS
46	p1	(A)11	11	105101	105111	IGS
47	p2	(AT)6	12	105918	105929	IGS
48	p1	(A)10	10	114383	114392	IGS
49	p1	(T)10	10	114795	114804	IGS
50	p1	(C)12	12	119044	119055	trnA-UGC intron

## Sheet: Hypericum beanii-ssr_position
SSR nr.	SSR type	SSR	size	start	end	Position
1	p1	(A)10	10	5404	5413	IGS
2	c	(A)11tagaaaatctattttctttc(T)10	41	5743	5783	IGS
3	c	(A)10ggaaatgaaagt(A)10	32	6008	6039	IGS
4	p1	(A)10	10	6600	6609	IGS
5	p1	(T)11	11	6802	6812	IGS
6	p1	(A)10	10	9868	9877	IGS
7	c	(T)10agttaag(A)11tgaaagaaaaaggtgttgaaatccttttttcaacatgagtgttctatgtcgaaaaccatttttaaatattca(T)10	110	10651	10760	atpF intron
8	p1	(A)10	10	10988	10997	atpF intron
9	p1	(G)10	10	11559	11568	IGS
10	p1	(T)11	11	12546	12556	IGS
11	p1	(T)10	10	12878	12887	IGS
12	p1	(T)11	11	14904	14914	IGS
13	p1	(T)15	15	17075	17089	rpoC2
14	p1	(A)11	11	25894	25904	IGS
15	p3	(TAA)5	15	26239	26253	IGS
16	p1	(A)15	15	27979	27993	IGS
17	p1	(T)13	13	29435	29447	IGS
18	p1	(A)13	13	29789	29801	IGS
19	p2	(TA)6	12	29942	29953	IGS
20	c	(A)10gacttacttatcttatag(A)10	38	30374	30411	IGS
21	c	(T)10attgata(T)10	27	30640	30666	IGS
22	p1	(T)15	15	31941	31955	rpl2
23	p1	(T)11	11	39260	39270	rps12
24	p1	(G)10	10	44366	44375	trnA-UGC intron
25	p1	(A)12	12	48282	48293	IGS
26	p1	(A)10	10	49721	49730	IGS
27	p1	(T)10	10	53709	53718	ndhH
28	p1	(A)10	10	59316	59325	IGS
29	p1	(A)11	11	59594	59604	IGS
30	c*	(A)10cttctctcttctgttaatttttatttaagtcaaaatagaaagaattgggaccag(AT)6(T)11*	86	61283	61368	IGS
31	p1	(T)10	10	62559	62568	IGS
32	c	(T)11gaacttccataaaagaattttttttattgttatacttagttttattgttatacttagatggtaaagacatctcttatt(A)12	101	63254	63354	IGS
33	p1	(T)10	10	66653	66662	IGS
34	p1	(T)12	12	68090	68101	IGS
35	p1	(C)10	10	72008	72017	trnA-UGC intron
36	p1	(A)11	11	77113	77123	IGS
37	p1	(A)10	10	77687	77696	rps12
38	p1	(T)11	11	78099	78109	IGS
39	p1	(T)12	12	79387	79398	IGS
40	p1	(T)14	14	89385	89398	IGS
41	p1	(A)11	11	93951	93961	IGS
42	p1	(A)13	13	100369	100381	IGS
43	p1	(A)10	10	100661	100670	IGS
44	p1	(A)11	11	105841	105851	IGS
45	p1	(A)10	10	106214	106223	IGS
46	p1	(A)11	11	107462	107472	IGS
47	p1	(T)14	14	109065	109078	IGS
48	p1	(A)11	11	110318	110328	IGS
49	p1	(A)10	10	111460	111469	IGS
50	p1	(T)10	10	112629	112638	IGS
51	p1	(A)10	10	115584	115593	petB
52	p1	(A)10	10	119246	119255	psbF
53	p1	(A)10	10	120442	120451	IGS
54	p1	(T)13	13	120927	120939	IGS
55	p1	(A)11	11	121328	121338	IGS
56	p1	(T)11	11	123243	123253	IGS
57	p1	(T)11	11	127185	127195	IGS
58	c	(A)12gagaaagaaaaaagattttcacca(T)10	46	127774	127819	IGS
59	p1	(A)10	10	130042	130051	IGS
60	p1	(T)10	10	132076	132085	IGS
61	p1	(T)10	10	133059	133068	IGS
62	p1	(T)13	13	133813	133825	IGS
63	p1	(T)11	11	137642	137652	IGS
